# Supplementary material for: KIF11 and KIF14 Are a Novel Potential Prognostic Biomarker in Patients with Endometrioid Carcinoma
Source: Cancers (Basel). 2025 Feb 26;17(5):804. doi: 10.3390/cancers17050804 (PMC11898751; doi:10.3390/cancers17050804)
Supplement: Supplementary file 1 [file cancers-17-00804-s001.zip]

Archive with 1 entries (1 files):
- cancers-3447980-supplementary.pdf
